# Supplementary material for: Exploring the Impact of Extra Virgin Olive Oil on Maternal Immune System and Breast Milk Composition in Rats
Source: Nutrients. 2024 Jun 6;16(11):1785. doi: 10.3390/nu16111785 (PMC11174597; doi:10.3390/nu16111785)
Supplement: Supplementary file 1 [file nutrients-16-01785-s001.zip]

Archive with 1 entries (1 files):
- nutrients-3036068-supplementary.pdf
